# Supplementary material for: A Pipeline to Assess Disease-Associated Haplotypes in Repeat Expansion Disorders: The Example of MJD/SCA3 Locus
Source: Front Genet. 2019 Feb 5;10:38. doi: 10.3389/fgene.2019.00038 (PMC6370646; doi:10.3389/fgene.2019.00038)
Supplement: Supplementary file 1 [file Table_1.XLSX]

## Sheet: Sheet1
S1. Selected SNPs to identify MJD lineages and distances to ATXN3_CAG
refSNP ID	Distance to (CAG)n (bp)	Alleles	Minor allele frequency (1000 Genomes)
rs12586535	1133	C/T	0.325
rs12586471	1009	T/C	0.325
rs56268847	772	A/G	0.016
rs10467858	389	G/A	0.339
rs10467857	347	C/G	0.495
rs10467856	336	T/C	0.339
(CAG)n
rs12895357	1	G/C	0.276
rs7158733	132	C/A	0.339
rs3092822	192	A/C	0.339
rs7158238	250	G/A	0.569
rs12588287	396	A/G	0.248
rs7153615	416	G/A	0.34
rs7153603	439	G/A	0.34
rs7153696	559	C/T	0.34
rs7153374	588	G/A	0.34
rs7153193	661	G/T	0.34
rs4904833	1694	T/C	0.34
rs7146985	1839	C/T	0.33
rs113572439	1911	T/A	0.34
rs2006047	2347	A/G	0.49
rs146668789	2420	C/T	0.01
rs8004149	2440	G/A	0.34
rs111735934	2472	G/A	0.02
rs181752420	2576	A/G	0.01
rs7142326	2614	A/G	0.49
rs74071847	2683	C/T	0.02
